# Supplementary material for: Electrophysiological Properties of Endogenous Single Ca2+ Activated Cl− Channels Induced by Local Ca2+ Entry in HEK293
Source: Int J Mol Sci. 2021 Apr 30;22(9):4767. doi: 10.3390/ijms22094767 (PMC8124839; doi:10.3390/ijms22094767)
Supplement: Supplementary file 1 [file ijms-22-04767-s001.zip]

Archive with 1 entries (1 files):
- ijms-1190383-supplementary.pdf
